# Supplementary material for: Prototropy, Intramolecular Interactions, Electron Delocalization, and Physicochemical Properties of 1,8-dihydroxy-9-anthrone—DFT-D3 Study of Substituent Effects
Source: Molecules. 2023 Jan 1;28(1):344. doi: 10.3390/molecules28010344 (PMC9822037; doi:10.3390/molecules28010344)
Supplement: Supplementary file 1 [file molecules-28-00344-s001.zip]

Archive with 1 entries (1 files):
- molecules-1895215-supplementary.pdf
